# Supplementary material for: Deterministic transition of enterotypes shapes the infant gut microbiome at an early age
Source: Genome Biol. 2021 Aug 24;22:243. doi: 10.1186/s13059-021-02463-3 (PMC8383385; doi:10.1186/s13059-021-02463-3)
Supplement: Supplementary file 2 — Additional file 2. Reference List of Datasets. Reference list of datasets included in this study. [file 13059_2021_2463_MOESM2_ESM.xlsx]

## Sheet: Sheet1
ID	authors	title	data	doi
preterm1			PRJNA277216
preterm2			PRJNA63661
preterm3	Zhenya Yuan, Junmei Yan, Hongyu WenID, Xiaoyi Deng, Xianbin Li, Siting Su	Feeding intolerance alters the gut microbiota of preterm infants	https://datadryad.org/stash/dataset/doi:10.5061/dryad.rr18v66	10.1371/journal.pone.0210609
preterm4	Andrew J. Gasparrini, Bin Wang, Xiaoqing Sun, Elizabeth A. Kennedy, Ariel Hernandez-Leyva, I.Malick Ndao, Phillip I. Tarr, Barbara B. Warner and Gautam Dantas	Persistent metagenomic signatures of early-life hospitalization and antibiotic treatment in the infant gut microbiota and resistome	PRJNA489090	10.1038/s41564-019-0550-2
preterm5	Katherine E. Gregory, Buck S. Samuel, Pearl Houghteling, Guru Shan, Frederick M. Ausubel, Ruslan I. Sadreyev and W. Allan Walker	Influence of maternal breast milk ingestion on acquisition of the intestinal microbiome in preterm infants	SRP079978	10.1186/s40168-016-0214-x
preterm6	H. Tauchi1, K. Yahagi, T. Yamauchi1, T. Hara, R. Yamaoka1, N. Tsukuda, Y. Watanabe, S. Tajima, F. Ochi, H. Iwata, M. Ohta, E. Ishii, S. Matsumoto and T. Matsuki	Gut microbiota development of preterm infants hospitalised in intensive care units	PRJDB7277	10.3920/BM2019.0003
preterm7	Elena Biagi1, Arianna Aceti, Sara Quercia, Isadora Beghetti, Simone Rampelli, Silvia Turroni, Angelo V. Zambrini, Giacomo Faldella, Marco Candela, Luigi Corvaglia, Patrizia Brigidi	Microbial community dynamics in mother’s milk and infant’s mouth and gut in moderately preterm infants	mgp85715	10.3389/fmicb.2018.02512
term1	Pamela Ferretti, Edoardo Pasolli, Adrian Tett, Francesco Asnicar, Valentina Gorfer, Sabina Fedi, Federica Armanini, Duy Tin Truong,1 Serena Manara, Moreno Zolfo, Francesco Beghini, Roberto Bertorelli, Veronica De Sanctis, Ilaria Bariletti, Rosarita Canto, Rosanna Clementi, Marina Cologna, Tiziana Crifo, Giuseppina Cusumano, Stefania Gottardi, Claudia Innamorati, Caterina Mase, Daniela Postai, Dan…	Mother-to-Infant Microbial Transmission from Different Body Sites Shapes the Developing Infant Gut Microbiome	PRJNA352475	10.1016/j.chom.2018.06.005
term2	Aimee M. Baumann-Dudenhoeffer, Alaric W. D’Souza, Phillip I. Tarr, Barbara B. Warner and Gautam Dantas	Infant diet and maternal gestational weight gain predict early metabolic maturation of gut microbiomes	PRJNA473126	10.1038/s41591-018-0216-2
term3	Eric J. de Muinck and Pål Trosvik	Individuality and convergence of the infant gut microbiota during the first year of life	SRP141136 (ID1), SRP141176 (ID2), SRP141301 (ID3), SRP141326 (ID4), SRP141372 (ID5), SRP142048 (ID6), SRP142071 (ID7), SRP142093 (ID8), SRP142140 (ID9), SRP142235 (ID10), SRP142291 (ID11), and SRP142429 (ID12)	10.1038/s41467-018-04641-7
term4	Cian J. Hill1, Denise B. Lynch1, Kiera Murphy, Marynka Ulaszewska, Ian B. Jeffery, Carol Anne O’Shea, Claire Watkins, Eugene Dempsey, Fulvio Mattivi, Kieran Touhy, R. Paul Ross1,, C. Anthony Ryan2,, Paul W. O’ Toole and Catherine Stanton	Evolution of gut microbiota composition from birth to 24 weeks in the INFANTMET Cohort	PRJNA339264	10.1186/s40168-016-0213-y
term5	Tommi Vatanen, Damian R. Plichta, Juhi Somani, Philipp C. Münch, Timothy D. Arthur, Andrew Brantley Hall1, Sabine Rudolf, Edward J. Oakeley, Xiaobo Ke1, Rachel A. Young, Henry J. Haiser, Raivo Kolde, Moran Yassour, Kristiina Luopajärvi, Heli Siljander, Suvi M. Virtanen, Jorma Ilonen, Raivo Uibo, Vallo Tillmann, Sergei Mokurov, Natalya Dorshakova, Jeffrey A. Porter, Alice C. McHardy, Harri Lähdesm…	Genomic variation and strain-specific functional adaptation in the human gut microbiome during early life	PRJNA497734	10.1038/s41564-018-0321-5
term6	Linda Wampach, Anna Heintz-Buschart, Joëlle V. Fritz1, Javier Ramiro-Garcia, Janine Habier, Malte Herold, Shaman Narayanasamy, Anne Kaysen, Angela H. Hogan, Lutz Bindl, Jean Bottu, Rashi Halder, Conny Sjöqvist, Patrick May, Anders F. Andersson, Carine de Beaufort and Paul Wilmes	Birth mode is associated with earliest strain-conferred gut microbiome functions and immunostimulatory potential	PRJNA379120	10.1038/s41467-018-07631-x
term7	Marta Reyman, Marlies A. van Houten, Debbie van Baarle, Astrid A.T.M. Bosch, Wing Ho Man, Mei Ling J.N. Chu, Kayleigh Arp, Rebecca L. Watson, Elisabeth A.M. Sanders1, Susana Fuentes and Debby Bogaert	Impact of delivery mode-associated gut microbiota dynamics on health in the first year of life	PRJNA481243,PRJNA555020	10.1038/s41467-019-13014-7
term8	Liwen Xiao, Jinfeng Wang, Jiayong Zheng, Xiaoqing Li, Fangqing Zhao	Deterministic transition of enterotypes shapes the infant gut microbiome at an early age	PRJNA695070
term9	Takahiro Matsuki, Kana Yahagi, Hiroshi Mori, Hoshitaka Matsumoto, Taeko Hara, Saya Tajima, Eishin Ogawa, Hiroko Kodama, Kazuya Yamamoto, Takuji Yamada, Satoshi Matsumoto, and Ken Kurokawa	A key genetic factor for fucosyllactose utilization affects infant gut microbiota development	PRJDB4038	10.1038/ncomms11939
term10	Arjun S. Raman, Jeanette L. Gehrig, Siddarth Venkatesh, Hao-Wei Chang,Matthew C. Hibberd, Sathish Subramanian, Gagandeep Kang, Pascal O. Bessong, Aldo A.M. Lima, Margaret N. Kosek, William A. Petri Jr., Dmitry A. Rodionov, Aleksandr A. Arzamasov, Semen A. Leyn, Andrei L. Osterman, Sayeeda Huq, IshitaMostafa,Munirul Islam, MustafaMahfuz, Rashidul Haque, Tahmeed Ahmed, Michael J. Barratt, Jeffrey I…	A sparse covarying unit that describes healthy and impaired human gut microbiota development	PRJEB27068	10.1126/science.aau4735
term11	Shaoming Zhou1, Ruihuan Xu, Fusheng He, Jiaxiu Zhou, Yan Wang, Jianli Zhou, Mingbang Wang, Wenhao Zhou	Diversity of Gut Microbiota Metabolic Pathways in 10 Pairs of Chinese Infant Twins		10.1371/journal.pone.0161627
term12	Amy Loughman, Anne-Louise Ponsonby, Martin O’Hely, Christos Symeonides, Fiona Collier, Mimi L.K. Tang, John Carlin, Sarath Ranganathan, Katrina Allen, Angela Pezic, Richard Saffery, Felice Jacka, Leonard C. Harrison, Peter D. Sly, Peter Vuillermin, the BIS Investigator Group	Gut microbiota composition during infancy and subsequent behavioural outcomes	PRJNA576314	10.1016/j.ebiom.2020.102640
term13	Miao Duan, Jialin Yu, Jinxing Feng, Yu He, Sa Xiao, Danping Zhu, Zhihui Zou	16S ribosomal RNA-based gut microbiome composition analysis in infants with breast milk jaundice	SRP064975	10.1515/biol-2018-0025
